# Supplementary material for: When the nerve speaks first: IgG4-related disease unmasked by peripheral neuropathy
Source: Front Neurol. 2026 Feb 19;17:1776740. doi: 10.3389/fneur.2026.1776740 (PMC12960157; doi:10.3389/fneur.2026.1776740)
Supplement: Supplementary file 3 [file Table_2.xlsx]

## Sheet: Sheet1
Supplementary Table 2 Detailed Neurological Examination of Patient (case 12)
System / Region	Examination Item	Findings
Cranial Nerves
CN I	Olfaction	Not formally tested; no subjective anosmia
CN II	Visual acuity,fields,pupils	6/6 both eyes; full fields;pupils 3 mm →3 mm
CN III,IV,VI	Extra-ocular movements	Full range,no nystagmus
CN V	Facial sensation (light-touch & pin-prick)	Intact in V1–V3 bilaterally
	Masseter power	5/5
CN VII	Facial symmetry	No weakness
CN VIII	Hearing	Grossly normal (finger-rub)
CN IX,X	Palate elevation / gag	Symmetrical, reflex present
CN XI	Shoulder shrug	5/5
Upper Limbs
Tone		Normal
Bulk		No wasting
Power(MRC 0-5)	Shoulder abduction / elbow flex-ext / wrist ext / finger abduction	5/5 throughout bilaterally
Reflexes	Biceps / Triceps / Brachioradialis	2+bilaterally
Coordination	Finger–nose	Accurate,no dysmetria
Sensation	Light-touch / pin-prick / vibration (128 Hz) / joint-position	All normal; no glove-pattern deficit
Lower Limbs
Tone		Reducesd
Bulk	Quadriceps	Mild bilateral atrophy
Power(MRC 0-5)	Hip flex / knee ext / ankle dorsiflex / plantarflex	4/5 , 4/5 ,1/5 , 4/5 (distal > proximal)
Reflexes	Knee jerk / Ankle jerk	Absent bilaterally
Plantar response		Flexor
Sensation	Light-touch	Normal
	Pin-prick	Diminished in L4–L5 dermatomes
	Vibration	Decreased in left foot
	Joint-position	Impaired left great toe; normal right
Romberg Test		Positive (falls with eyes closed, narrow base)
